# Supplementary material for: Diurnal change of retinal vessel density and mean ocular perfusion pressure in patients with open-angle glaucoma
Source: PLoS One. 2019 Apr 26;14(4):e0215684. doi: 10.1371/journal.pone.0215684 (PMC6485647; doi:10.1371/journal.pone.0215684)
Supplement: S1 Table — (XLSX) [file pone.0215684.s001.xlsx]

## Sheet: Sheet1
Supplementary Table 1. Diurnal distributions of retinal vessel density
Healthy Control		8A	11A	2P	5P	8P					8A	11A	2P	5P	8P					8A	11A	2P	5P	8P					8A	11A	2P	5P	8P					8A	11A	2P	5P	8P					8A	11A	2P
ID	RVD	Disc	Disc	Disc	Disc	Disc	max	min	delta		cpSup	cpSup	cpSup	cpSup	cpSup	max	min	delta		cpInf	cpInf	cpInf	cpInf	cpInf	max	min	delta		cpNas	cpNas	cpNas	cpNas	cpNas	max	min	delta		cpTemp	cpTemp	cpTemp	cpTemp	cpTemp	max	min	delta		cpAVG
1		54.15	51	51.49	49.06	47.1	54.15	47.1	7.05		65.05	65.4	67.9	66.17	68.14	68.14	65.05	3.09		62.43	63.38	63.53	62.25	67.49	67.49	62.25	5.24		43.32	53.8	53.35	53.19	54.21	54.21	43.32	10.89		59.8	56.93	58.97	58.71	55.16	59.8	55.16	4.64		51.8239	55.2526	53.0038
2		45.9	48.08	44.8	48.53	46.54	48.53	44.8	3.73		61.77	62.5	64.02	62.09	64.19	64.19	61.77	2.42		65.28	65.49	71.1	68.27	69.54	71.1	65.28	5.82		55.27	56.32	53.89	56.31	53.62	56.32	53.62	2.7		50.64	51.7	55.41	52.6	52.31	55.41	50.64	4.77		51.3464	54.4716	52.556
3		44.66	46.9	44.32	43.07	43.21	46.9	43.07	3.83		57.55	61.84	58.68	65.46	63.86	65.46	57.55	7.91		53.13	68.53	56.46	74.38	75.21	75.21	53.13	22.08		43.62	34.29	35.37	34.07	33.06	43.62	33.06	10.56		70.13	62.58	69.56	60.29	59.9	70.13	59.9	10.23		47.5812	53.3228	51.6602
4		32.94	20.79	23.45	21.32	22.14	32.94	20.79	12.15		69.31	71.61	70.58	69.86	71.49	71.61	69.31	2.3		71.44	71.35	70.87	73.6	72.14	73.6	70.87	2.73		52.94	55.2	54.87	55.23	56.99	56.99	52.94	4.05		56.21	49.52	50.21	48.56	53.31	56.21	48.56	7.65		49.5336	53.0637	52.14
5		40.01	42.16	39.39	40.02	37.61	42.16	37.61	4.55		69.04	69.56	64.27	69.47	69.53	69.56	64.27	5.29		69.31	65.79	65.1	68.38	68.68	69.31	65.1	4.21		47.8	52.74	47.39	47.85	51.19	52.74	47.39	5.35		53.35	59.53	53.91	52.39	53.6	59.53	52.39	7.14		49.8842	53.7537	52.5091
6		50	53.06	54.23	55.41	49	55.41	49	6.41		72.45	70.19	72.68	73.73	74.79	74.79	70.19	4.6		72.45	73.06	74.57	76.92	75.76	76.92	72.45	4.47		47.35	43.85	45.89	47.52	48.07	48.07	43.85	4.22		47.51	47.79	49.35	48.18	44.16	49.35	44.16	5.19		54.2082	58.766	56.28
7		37.2	42.18	40.46	43.41	36.57	43.41	36.57	6.84		61.47	63.28	67.02	60.48	63.03	67.02	60.48	6.54		59.38	55.87	50.78	54.64	58.62	59.38	50.78	8.6		49.61	49.97	50.14	46.12	52.63	52.63	46.12	6.51		50.61	52.49	51.39	53.19	51.55	53.19	50.61	2.58		46.6167	48.87	50.1292
8		46.12	47.3	45.77	49.11	48.6	49.11	45.77	3.34		63.02	63.47	61.27	60.42	62.07	63.47	60.42	3.05		58.74	59.24	60.63	60.74	60.37	60.74	58.74	2		60.12	59.55	60.38	60.05	59.79	60.38	59.55	0.83		53.34	52.36	53.34	52.12	51.93	53.34	51.93	1.41		50.5303	56.4255	53.6155
9		33.65	33.96	34.84	28.14	29.14	34.84	28.14	6.7		69.69	70.93	71.96	71.52	73.52	73.52	69.69	3.83		74.98	76.87	77.93	78.53	78.53	78.53	74.98	3.55		48.39	49.23	48.74	52.97	55.97	55.97	48.39	7.58		58.98	57.23	58.58	55.23	58.23	58.98	55.23	3.75		51.6421	48.87	55.7239
10		33.15	32.13	33.73	30.37	30.85	33.73	30.37	3.36		61.79	63.9	58.48	59.2	60.87	63.9	58.48	5.42		69.21	71.08	70.48	71.47	72.55	72.55	69.21	3.34		48.89	52.17	51.87	51.38	53.36	53.36	48.89	4.47		50.04	49.96	51.48	49.74	51.47	51.48	49.74	1.74		47.6985	49.8879	50.21
11		52.67	50.88	50.13	50.04	51.46	52.67	50.04	2.63		64.22	63.67	66.29	65.49	66.21	66.29	63.67	2.62		67.43	66.67	68.68	67.45	68.74	68.74	66.67	2.07		46.57	48.35	51.24	49.55	49.78	51.24	46.57	4.67		58.84	59.13	57.1	56.21	53.79	59.13	53.79	5.34		51.583	54.4997	52.1765
12		30.84	29.12	44.85	41.12	40.12	44.85	29.12	15.73		64.78	67.71	58.98	64.89	62.89	67.71	58.98	8.73		65.74	63.75	60.19	66.1	65.1	66.1	60.19	5.91		52.14	52.88	61.97	60.92	60.02	61.97	52.14	9.83		55.32	50.04	62.22	60.02	58.02	62.22	50.04	12.18		50.0209	56.3455	53.7604
13		27.44	25.44	37.75	27.09	28.84	37.75	25.44	12.31		69.09	65.09	63.48	61.44	64.04	69.09	61.44	7.65		65.83	62.83	61.05	63.72	65.76	65.83	61.05	4.78		51.75	49.75	55.48	53.13	54.63	55.48	49.75	5.73		46.57	43.57	47.31	43.2	45.2	47.31	43.2	4.11		47.1667	50.7076	49.9499
14		37.48	38.48	39.09	41.14	39.45	41.14	37.48	3.66		68.55	67.82	69.86	68.44	67.94	69.86	67.82	2.04		69.78	70.9	72.16	69.34	70.44	72.16	69.34	2.82		51.11	50.19	49.04	50.15	52.48	52.48	49.04	3.44		56.99	56.53	56.3	58.66	60.54	60.54	56.3	4.24		50.67	57.2067	53.5108
15		41.4	37.56	38.25	46.11	45.88	46.11	37.56	8.55		58.02	58.31	53.09	57.38	58.74	58.74	53.09	5.65		69.97	61.76	70.85	70.66	71.48	71.48	61.76	9.72		47.19	52.77	46.68	40.14	51.89	52.77	40.14	12.63		47.85	48.57	30.24	48.22	49.21	49.21	30.24	18.97		48.0055	49.2098	48.48
16		34.17	36.18	34.08	37.03	36.03	37.03	34.08	2.95		57.11	57.04	58.97	58.08	57.58	58.97	57.04	1.93		70.91	68.77	69.54	71.58	70.08	71.58	68.77	2.81		58.25	57.48	56.24	52.68	50.98	58.25	50.98	7.27		40.84	42.57	41.68	44.39	42.39	44.39	40.84	3.55		48.0388	45.87	49.25
17		43.25	42.22	41.98	38.56	43.61	43.61	38.56	5.05		72.12	65.65	67.04	66.81	63.6	72.12	63.6	8.52		72.48	70.12	69.98	70.26	63.7	72.48	63.7	8.78		39.03	45.21	47.12	49.25	40.81	49.25	39.03	10.22		43.14	43.67	43.87	42.45	51.5	51.5	42.45	9.05		49.42	48.57	50.34
18		37	37.58	33.27	34.18	35.65	37.58	33.27	4.31		62.9	58.07	56.25	57.89	57.45	62.9	56.25	6.65		59.93	62.35	61.86	60.87	63.54	63.54	59.93	3.61		53.84	52.6	52.57	50.34	51.71	53.84	50.34	3.5		49.63	48.59	42.53	43.51	45.21	49.63	42.53	7.1		46.2182	49.6507	48.7011
19		38.8	37.7	43.5	47.56	43.6	47.56	37.7	9.86		58.84	55.64	57.3	49.48	57.23	58.84	49.48	9.36		59.87	58.33	59.88	59.47	61.31	61.31	58.33	2.98		48.49	49.93	47.05	42.55	48.04	49.93	42.55	7.38		49.32	50.87	49.19	41.17	42.91	50.87	41.17	9.7		45.7324	46.85	47.5118
POAG		8A	11A	2P	5P	8P					8A	11A	2P	5P	8P					8A	11A	2P	5P	8P					8A	11A	2P	5P	8P					8A	11A	2P	5P	8P					8A	11A	2P
ID	RVD	Disc	Disc	Disc	Disc	Disc	max	min	delta		cpSup	cpSup	cpSup	cpSup	cpSup	max	min	delta		cpInf	cpInf	cpInf	cpInf	cpInf	max	min	delta		cpNas	cpNas	cpNas	cpNas	cpNas	max	min	delta		cpTemp	cpTemp	cpTemp	cpTemp	cpTemp	max	min	delta		cpAVG
1		31.56	25.69	23.59	26.45	24.48	31.56	23.59	7.97		56.04	50.13	47.52	45.74	46.39	56.04	45.74	10.3		27.73	44.08	46.37	50.53	46.69	50.53	27.73	22.8		32.89	30.97	38.8	35.54	17.54	38.8	17.54	21.26		49.47	28.54	29.31	28.86	44.55	49.47	28.54	20.93		34.9109	38.0704	38.5924
2		27.86	34.62	12.31	39.71	36.15	39.71	12.31	27.4		59.15	59.63	67.49	62.72	63.93	67.49	59.15	8.34		55.45	55.79	56.42	56.96	56.45	56.96	55.45	1.51		29.91	42.04	46.27	38.35	38.83	46.27	29.91	16.36		58.9	57.48	55.12	60.51	58.06	60.51	55.12	5.39		43.0242	48.5867	48.4305
3		40.52	33.02	31.85	30.84	30.75	40.52	30.75	9.77		54.64	58.1	56.13	55.54	54.87	58.1	54.64	3.46		49.1	43.01	47.56	46.44	47.54	49.1	43.01	6.09		39.5	41.39	43.73	46.87	45.98	46.87	39.5	7.37		47.33	54.51	47.89	54.87	48.98	54.87	47.33	7.54		40.4209	44.7124	45.1284
4		5.02	5.03	3.45	12.59	8.88	12.59	3.45	9.14		46.73	47.56	51.51	44.49	42.39	51.51	42.39	9.12		47.69	46.36	43.68	46.11	35.93	47.69	35.93	11.76		52.08	52.57	57.88	52.17	51.35	57.88	51.35	6.53		43.7	43.47	44.96	37.48	41.82	44.96	37.48	7.48		34.4397	39.9536	41.2507
5		10.21	7.1	8.75	2.62	4.95	10.21	2.62	7.59		48.94	67.44	61.44	57.54	53.31	67.44	48.94	18.5		57.62	66.03	63.61	72.02	64.88	72.02	57.62	14.4		46.68	67.58	62.77	55.18	54.31	67.58	46.68	20.9		40.81	43	52.03	51.68	50.84	52.03	40.81	11.22		42.6755	46.6534	46.1094
6		42.08	43.41	42.2	39.93	37.03	43.41	37.03	6.38		63.58	64.2	61.92	61.55	60.05	64.2	60.05	4.15		50.48	52.65	54.26	53.69	50.6	54.26	50.48	3.78		50.34	50.75	51.71	52.42	49.12	52.42	49.12	3.3		57.42	57.93	58.59	59.71	55.01	59.71	55.01	4.7		45.9991	52.8365	51.7829
7		37.49	34.49	32.2	30.62	29.87	37.49	29.87	7.62		64.31	62.31	61.35	66.25	64.87	66.25	61.35	4.9		61.82	58.82	60.59	62.06	60.47	62.06	58.82	3.24		56.42	53.42	52.81	50.96	50.48	56.42	50.48	5.94		49.97	47.07	42.08	49.45	48.32	49.97	42.08	7.89		46.8491	50.8518	49.7908
8		10.92	47.69	30.5	43.19	41.97	47.69	10.92	36.77		65.31	60.51	58.22	60.7	58.74	65.31	58.22	7.09		71.54	71.63	61.16	68.1	65.24	71.63	61.16	10.47		56.95	64.13	68.72	54.23	61.23	68.72	54.23	14.49		52.14	60.64	62.98	52.78	50.76	62.98	50.76	12.22		50.8945	55.1164	52.0968
9		13.29	9.36	19.66	16.27	13.27	19.66	9.36	10.3		63.31	57.24	47.58	55.76	52.76	63.31	47.58	15.73		58.24	51.92	51.71	54.36	51.36	58.24	51.36	6.88		60	60.3	55.28	58.42	55.42	60.3	55.28	5.02		42.69	54.1	55.71	49.85	46.8	55.71	42.69	13.02		40.9461	46.8731	47.5712
10		22.93	16.37	21.46	22.34	26.98	26.98	16.37	10.61		54.45	57.45	57.54	52.71	50.68	57.54	50.68	6.86		53.14	55.2	54.14	49.6	50.99	55.2	49.6	5.6		49.83	48.47	48.81	48.27	45.34	49.83	45.34	4.49		56.5	53.19	54.11	49.88	49.02	56.5	49.02	7.48		40.0697	46.0832	46.6909
11		38.45	39.81	38.45	39.83	42.32	42.32	38.45	3.87		52.87	51.03	49.87	50.6	57.19	57.19	49.87	7.32		47.87	48.25	49.18	48.01	57.19	57.19	47.87	9.32		46.48	44.79	45.32	43.94	45.18	46.48	43.94	2.54		46.57	43.59	42.98	50.43	42.09	50.43	42.09	8.34		42.1079	46.95	45.87
12		30.17	27.78	8.23	23.74	29.57	30.17	8.23	21.94		52.24	59.21	58.77	49.16	51.89	59.21	49.16	10.05		48.6	49.88	50.46	43.54	47.88	50.46	43.54	6.92		57.81	55.35	59.95	53.83	59.78	59.95	53.83	6.12		51.19	58.33	61.44	56.07	55.09	61.44	51.19	10.25		41.473	47.0403	46.9054
13		38.84	31.81	30.25	29.45	30.85	38.84	29.45	9.39		49.84	47.73	49.87	54.67	53.47	54.67	47.73	6.94		58.28	59.49	55.54	59.98	56.21	59.98	55.54	4.44		62.04	65.36	66.15	60.84	57.98	66.15	57.98	8.17		54.59	49.49	49.03	51.62	50.01	54.59	49.03	5.56		45.8339	49.1888	48.87
14		50.49	50.58	47.06	52.2	29.92	52.2	29.92	22.28		53.64	53.84	48.3	51.02	54.85	54.85	48.3	6.55		45.45	47.75	50.1	47.19	51.65	51.65	45.45	6.2		42.95	44.28	44.19	41.44	43.25	44.28	41.44	2.84		52.61	48.73	52.85	50.14	46.2	52.85	46.2	6.65		42.6885	46.0229	44.6561
15		28.64	30.89	31.87	25.92	30.4	31.87	25.92	5.95		56.09	57.84	57.87	55.64	58.38	58.38	55.64	2.74		50.08	48.08	45.71	47.89	51.1	51.1	45.71	5.39		5.19	55.57	54.44	52.89	53.04	55.57	5.19	50.38		42.02	42.09	45.45	43.53	37.83	45.45	37.83	7.62		40.4058	42.87	44.62
16		21.53	28.31	33.33	37.86	36.55	37.86	21.53	16.33		77.37	77.42	71.45	64.76	68.87	77.42	64.76	12.66		77.54	80.77	70.84	69.09	68.29	80.77	68.29	12.48		44.82	45.41	54.42	52.52	50.01	54.42	44.82	9.6		45.94	45.17	44.3	47.27	48.27	48.27	44.3	3.97		50.8497	53.0329	52.3454
17		35.79	34.14	33.38	29.89	46.9	46.9	29.89	17.01		54.51	59.26	60.41	63.83	56.97	63.83	54.51	9.32		43.97	41.06	41.05	37.95	37.51	43.97	37.51	6.46		38.34	36.44	37.04	38.07	36.3	38.34	36.3	2.04		46.63	47.13	47.78	44.82	44.74	47.78	44.74	3.04		39.2582	43.3007	41.87
18		50.76	50.51	49.87	48.51	51.27	51.27	48.51	2.76		58.57	55.4	58.77	60.54	57.01	60.54	55.4	5.14		71.31	72.1	70.89	72.45	71.32	72.45	70.89	1.56		57.27	56.37	55.54	53.01	54.56	57.27	53.01	4.26		54.1	50.61	50.62	52.13	52.7	54.1	50.61	3.49		51.9148	51.7135	50.12
19		29.15	12.42	23.35	28.79	31.16	31.16	12.42	18.74		43.35	43.23	34.68	45.87	45.66	45.87	34.68	11.19		43.05	56.16	47.27	50.21	52.77	56.16	43.05	13.11		44.32	44.91	39.06	35.21	19.32	44.91	19.32	25.59		25.51	40.7	35.6	35.12	40.58	40.7	25.51	15.19		34.8985	38.4226	39.7507
20		15.74	7.75	23.5	27.13	25.13	27.13	7.75	19.38		61.2	62.56	62.69	55.79	52.09	62.69	52.09	10.6		66.65	67.87	52.05	60.68	58.68	67.87	52.05	15.82		45.87	42.86	52.4	47.9	45.1	52.4	42.86	9.54		24.74	56.64	44.84	41.38	40.06	56.64	24.74	31.9		41.7745	46.355	46.0027
[truncated: 84 more columns]
